# Supplementary material for: The neurology of chronic nodding syndrome
Source: Brain Commun. 2022 Jun 6;4(3):fcac126. doi: 10.1093/braincomms/fcac126 (PMC9178964; doi:10.1093/braincomms/fcac126)
Supplement: fcac126_Supplementary_Data [file fcac126_supplementary_data.xlsx]

## Sheet: Sheet1
	Nodding cases
							IDP	Sibs
	Initials	Gender	Current age	Age at onset	Onset features	Current seizures	camp?	affected?	Treatment	General condition	Cognition, communication	Abilities and mobility	Pyramidal signs	Extra-pyramidal signs	Other comments
1	OG	M	20	11	Food caused 'laughing', then drowsy, head falling	Attacks 4/d, no warning or may be confused several minutes; no trigger; expirational noise, loss of consciousness, urine incontinence, recovers around 1h, often sleeps several hours	Y	N	valproate		Dropped out of school because of attacks; can dig in garden, cannot read, can talk but not very fluently	Walking normal	None	None	Mouldy food in camp
2	OC	M	15	3	Food caused head to droop/drop. 12m later episode of loss of consciousness, bit lips, tongue. Cold also induced nodding	No seizures now	Y	Y [1, †]	none		Gets lost easily, speech slow to develop, not in school		Slight increase tone right leg	None	Mouldy food in camp
3	OP	M	17	6	Started crying, shaking head, nodding with food; then developed blank spells; later falling attacks with jerking, incontinence; 3x daily before treatment; new moon triggers more frequent attacks, also cold		Y	ND	CBZ					Plastic ↑ tone left leg	Maggots, mould in camp food
4	OS	M	18	2	Head nodding with food; later convulsive attacks, no warning; also drop attacks when he 'gets straight back up again'		Y	N	CBZ		No school	Can dig, do work		Plastic ↑ tone left arm, both legs, normal finger-thumb tapping	Mouldy posho
5	AS	F	23	12	Nodding + salivating with food.	2/day	Y	ND	ND		Left school after onset		↑tone left leg
6	AS	F	18	4	Nodding + later collapses with jerking seizures	Any time'	Y	Y, 1s	ND	Tie around wrist, thin, burns scalp and left face; pain in legs on movement		Walking difficulties, unable to sit on bench; "needs to be tied up" for own safety	↑tone all 4 limbs
7	OM	M	24	12	Collapses with seizures, nodding episodes		Y	Y 1b	Y ?what	Bilateral cataracts, ? trachoma, burns on feet		Difficulty walking	↑tone legs, L>R
8	OR	M	22	10	Nodding + salivation, tonic-clonic seizures		Y	Y 1b	Y ?what				None
9	OB	M	20	14	Fell to ground, still occasional convulsion. Nodding continues		Y	ND	Y ?what		Simple work, picks crops		↑tone both legs, L=R
10	OR	M	22	5	Disorientated and confused at meals, then nodding, drooling on starting to eat.	Occ. generalised seizures	Y	ND	Y ?what	Old burns on legs, severe, with contracture left leg		Unable to walk, uses arms and bottom, left leg as elevator	↑tone right leg & both arms	Dystonic posturing right arm
11	OM	M	17	ND	Nodding, and collapse attacks most days		Y	ND	Y ?what		"Confused" speech; can sweep
12	KF	M	20	5	Food caused nodding.	Apparent atonic falling attacks; no warning	Y	ND	Y ?what		"Cannot work", decreased cognitive function
13	LK	F	18	3	Nodding with eating, then falling attacks	Also TC fits	Y	ND	Y ?what	6m pregnant	Can speak		None
14	OF	M	18	5	Nodding with eating, then falling attacks	Also TC fits; now 6y no attacks - though spells of confusion early morning, esp. when cold ?absence	Y	Y	Y ?what		Can dig		None
15	OP	M	16	5	Nodding	Also TC. Worse with cold	Y	Y	Y ?what	Small for age	Significantly impaired		↑tone all 4 limbs
16	OD	M	18	10	Nodding with eating, no other attacks		Y	Y	ND		Can work		None
17	LS	F	19	7	Hallucinations and TC seizures, Nodding	5/d	Y	ND	Y ?what	Burns left face and forehead			↑tone & reflexes both legs
18	AP	F	22	ND	Nodding	TC + falls	Y	Y	Y ?what	Burn left hand			None
19	AM	F	19	9	Salivating and dizziness; falls and TC seizures + nodding		Y	ND	ND	Pregnant			None
20	LB	F	18	13	Falling attacks, then Nodding episodes, salivating with food.	Later, TC attacks, often nocturnal	Y	ND	Y ?what			Can work in and outside house	None
21	LK	F	17	14	Nodding; 'hallucinations', falls	Later TC attacks, often nocturnal	ND	ND	Y ?what	Pregnant	Fine		None
22	AC	M	16	10	Nodding with food; worse when cold	Later TC attacks though none for a year	Y	ND	Y ?what		Fine	Can dig, play football	None
23	AJ	F	14	8	Nodding and 'confusion' on eating	Has 'hallucinations'; no falling attacks	ND	ND	Y ?what		Some cognitive impairment	can dig	None
24	OM	M	20	4	Food - became drowsy, jerking, nodding	Absence spells; no falling attacks; jerking with food continues	Y	N	valproate			Normal; can dig	↑tone right wrist		Mouldy "rotten" food in camp
25	KI	M	20	5	Food - nodding, then falls, jerking all 4 limbs, then sleeps 10 minutes, nearly always but not always food-induced	Attacks commoner when moon rising or when cold; high moon, no attacks	Y	N	Y ?what	Lips bitten			↑tone left leg		Mouldy food in camp
26	OA	F	18	12	Food - nodding, sleeping, then jerking	Falling' attacks started 4y later, with incontinence, jerking all 4 limbs; nodding can persist for some time after attacks. Worse when cold. Still has nodding.	Y	Y	CBZ	Scars face from falling into fire	Memory problems, lapses		None		Flour was mouldy.
27	AS	F	16	4	Food - nodding and drooling, then jerking, then falls asleep	As at onset. Worse evening/night; commoner with full moon. no longer necessarily with food	Y	ND	CBZ	Burns on arms	Impaired, can't understand things, no memory; stopped school; 'can talk but not well'	Cannot walk normally, cannot work	None		Mother abandoned her
28	KJ	M	25	8	Food - nodding, sleeping; no jerking	Falling, jerking attacks continue; 1/m	Y	Y	CBZ	Gibbus, some head droop	Significant impairment; stopped school early	Gait appears normal	↑ reflexes right arm with spread and Hoffman's
29	OC	M	20	5	Head drooping and nodding with food, drowsy then sleeps	After 2y developed jerking attacks, often nocturnal (3/night)	Y	Y	CBZ	Burns left foot, from fire	Significantly impaired, v slow, difficulty with instructions. 'Gets confused'			Plastic ↑tone both arms
30	OP	M	19	6	On eating, neck twisted to look away from food, then nodding - would say "nothing wrong" then eat, then go and play.	Age approx. 10y developed further attacks - rolls eyes, fell, incontinent, stiff, then jerking all four limbs, drooling of saliva, then sleeps. "Often middle of the [lunar] month". 2-3/month. Still has food induced seizures.	Y	N	ND	Well between attacks, works in garden	"talks well", alert		None
31	AS	F	18	7	Nodding with food.	"Falling attacks" starting 10y later, worse when cold	Y	ND	Kamadek	Is a mother	Stopped school after 12m, attacks worsening. Can't really work, can talk normally;		Brisk upper limb jerks with spread and Hoffman's sign
32	LS	F	18	6	Head nodding with food, followed by sleeping	Later attacks with staring followed immediately by falling attacks with incontinence and jerking; 1-2-3/month, increasing frequency last few years	Y	Y	Kamadek		Can work in garden		None
33	AJ	F	18	7	Food brought - nodding/falling head, and absent. More prominent at sunrise or when cold. Nodding without food later on.	5y later developed falling attacks, jerking, loss of consciousness, no incontinence.	Y	N	Y ?what	Lots of burns, scars, esp. left hand.	Silent - "very bad speech" cannot work		None
34	AK	M	18	5	Head dropping - with food, sometimes without. Later convulsions	Worse when cold; clusters	Y	N	valproate			Silent ? Cannot talk. Can do very little: can't bathe etc	↑tone and reflexes all four limbs, plantars down
35	M	F	24	6	Excess salivation, then head drops. Gasps, flexion of right side, then loss of consciousness and generalised jerking for 2-3 minutes, then very floppy and 'densely asleep'		Y	ND	valproate			"Cannot do anything"
36	OT	M	19	7	Nodding with food, esp. mornings	2yrs later falling/jerking attacks, now 1/wk	Y	Y	Y ?what				↑tone and reflexes all four limbs, plantars down		WFP food, "often rotten"
37	LB	F	16	8	Nodding with food	Later jerking attacks, stopped with valproate	Y	Y	valproate	Very disabled		Cannot eat unaided, cannot talk [could before]; cannot sit unsupported	↑tone and reflexes all four limbs, more on left, left plantar extensor
38	AV	F	18	10	Nodding with food	Within months developed jerking attacks, loss of consciousness	Y	N	valproate	Drooling			↑tone and reflexes all four limbs, some reflex spread; plantars down;
39	LG	F	17	6	Refused food, then later nodding with food	3m later, jerking attacks with loss of consciousness	Y	Y	Y ?what	Abrasion from recent seizure	Slow in class, repeated 3 separate years	Can talk, dress herself; v limited housework	↑tone and reflexes all four limbs, some reflex spread; right plantar extensor
40	AM	F	16	7	Nodding with food	2y later, jerking attacks with loss of consciousness	Y	Y	Y ?what	Burns on arms. Fettered.		"Needs to be tied or will run;" can be "aggressive"; "can do nothing" rarely talks - "mama" at most, was talkative and fluent before	None
41	AK	F	19	5	Nodding with food	Falling/jerking attacks continue	Y	Y	Y ?what		Talks a little	Can't do much, does feed herself	↑tone and reflexes right arm and both legs, R>L. Plantars down
42	AS	F	19	10	Nodding with food 'would bite hand'	Months later falling attacks with jerking	Y	Y	valproate		Talks a little	Can fetch water and firewood	↑tone and reflexes arms with spread, finger jerks; legs normal, plantars down
43	OM	M	22	14	Falling attacks, then later food induced nodding		Y	Y	valproate		Talks, one or two English words, can fetch water, wash clothes	"Sometimes can dig"	None
44	OW	M	18	ND	Nodding with food.	Later falling attacks, which continue	Y	N	ND		Talks, "can't see well"	"Cannot do much"	↑tone and reflexes both legs, clonus right > left, toes down
45	AS	F	19	10	Nodding with food. Worse when cold.		Y	Y	CBZ		Can talk		↑tone and reflexes both legs, toes down
46	KL	F	18	ND	Nodding with food	No other attack types	ND	Y	CBZ				None
47	OP	M	19	7	Nodding with food	10 years later, dropping attacks, jerking	Y	N	Y ?what	Mouth open			None
48	OC	M	15	11	Nodding with food	2 years later, falling attacks with jerking	Y	Y	valproate	Drowsy, floppy [attack earlier]		Can do nothing at home'	None
49	SD	M	16	14	Nodding attacks	No other attack types	Y	N	ND	Talks well, can dig, plays football			None
50	AR	M	23	ND	Nodding attacks	Unclear	ND	ND	ND	Mouth open; looks down			↑tone and reflexes all four limbs, with spread UL; adductor jerks. Toes down
51	OR	M	21	11	Nodding, with falling attacks	Falling/jerking attacks ?starting same time	Y	Y	Y ?what			Plays football	None
52	MS	M	17	ND	Nodding with food.	Later falling attacks with jerking	Y	Y	Y ?what	Almost mute; looks down		"Can do digging", gets aggressive	↑tone R UL and both legs
53	OR	M	16	6	Nodding with food; water can trigger	Falling/jerking attacks too, starting 3 yrs later. Also 'confused' spells ?absence?	Y	ND	Y ?what	Looks well, can function well between attacks			None
54	OG	M	21	11	Nodding with food	Later falling/jerking attakcs	Y	N	Y ?what	Talks, digs in field			None
55	LS	F	18	6	Nodding with food, starting in camp	Later falling attacks.	Y	ND	Y ?what	[orphan] Quiet but can talk.		Can fetch water, dig, wash dishes, grind grain.	↑tone and reflexes, with reflex spread, all four limbs, plantars down
56	AS	F	20	5	Nodding with food	No other types of attack	Y	N	none	Own witness			None
57	LS	M	26	14	Nodding with food	Later convulsive attacks	Y	Y	Y ?what	Severe burns scars face and scalp, looks down; can talk a little			↑tone and reflexes all four limbs, with reflex spread; adductor jerks. Toes down
	Abbreviations : TC - tonic-clonic; ND - not determined/unknown/unsure; CBZ - carbamazepine; R - right; L - left; UL - upper limb; LL - lower limb
